# Supplementary material for: Overall Structural Alteration of Gut Microbiota and Relationships with Risk Factors in Patients with Metabolic Syndrome Treated with Inulin Alone and with Other Agents: An Open-Label Pilot Study
Source: Mediators Inflamm. 2022 May 19;2022:2078520. doi: 10.1155/2022/2078520 (PMC9136633; doi:10.1155/2022/2078520)
Supplement: Supplementary 2 — Supplementary Table 2: the sequencing quality of each sample. The sequencing quality of each sample was tested and was provided for further conformation. [file 2078520.f2.txt]

Sample Name	Raw PE(#)	Combined(#)	Qualified(#)	Nochime(#)	Base(nt)	AvgLen(nt)	Q20	Q30	GC%	Effective%
MS2.7.2	96,102	95,186	94,806	67,553	17,087,790	253	99.22	97.7	52.92	70.29
MS2.8.2	95,589	94,663	94,278	69,010	17,451,890	253	99.27	97.88	53.39	72.19
MS1.1.2	80,317	79,298	78,940	65,432	16,546,319	253	99.17	97.68	50.65	81.47
MS1.3.2	93,926	92,707	92,270	63,310	16,014,029	253	99.39	98.16	53.96	67.4
MS1.2.2	95,878	94,764	94,201	61,079	15,454,975	253	99.5	98.31	53.96	63.7
MS3.14.2	96,845	92,084	91,052	62,334	16,045,437	257	99.5	98.29	55.11	64.36
MS3.12.2	87,998	85,140	84,165	65,486	16,666,201	255	99.41	98.05	53.88	74.42
MS3.17.2	85,560	84,442	83,903	65,796	16,648,576	253	99.46	98.13	54.43	76.9
MS2.16.2	93,872	92,243	91,620	67,763	17,231,096	254	99.41	98.04	50.3	72.19
MS2.20.2	89,785	88,327	87,748	68,665	17,412,181	254	99.52	98.34	54.4	76.48
MS2.15.2	94,796	92,720	92,208	66,234	16,812,916	254	99.48	98.22	55.15	69.87
MS2.11.2	97,065	95,371	94,741	66,621	16,855,201	253	99.5	98.25	53.87	68.64
MS2.18.2	82,201	80,987	80,421	69,493	17,578,857	253	99.49	98.29	55.89	84.54
MS2.17.2	93,953	92,539	91,902	67,169	16,985,531	253	99.4	98.06	54.81	71.49
MS1.10.2	93,603	92,129	91,531	61,620	15,574,401	253	99.4	97.97	53.44	65.83
MS1.20.2	98,586	97,180	96,411	63,652	16,101,489	253	99.32	97.8	53.1	64.56
MS1.15.2	97,162	96,041	95,444	66,710	16,869,979	253	99.42	98.08	53.9	68.66
MS1.17.2	88,204	87,045	86,486	61,607	15,586,002	253	99.4	98.01	52.06	69.85
MS1.18.2	87,406	86,275	85,627	63,770	16,142,789	253	99.42	98.08	52.72	72.96
MS1.16.2	83,733	82,583	82,023	66,471	16,811,783	253	99.39	97.98	51.72	79.38
MS3.6.2	85,349	83,780	83,267	69,445	17,567,881	253	99.34	97.86	50.73	81.37
MS1.12.2	82,131	80,888	80,358	65,319	16,520,492	253	99.4	98	55.02	79.53
MS1.11.2	90,098	88,954	88,420	69,216	17,506,696	253	99.46	98.14	54.4	76.82
MS3.7.2	97,204	95,935	95,381	62,310	15,761,821	253	99.44	98.12	52.02	64.1
MS1.19.2	85,245	84,000	83,514	64,133	16,222,302	253	99.49	98.24	52.03	75.23
MS1.13.2	80,745	79,396	79,007	60,920	15,408,881	253	99.51	98.27	54.13	75.45
MS1.14.2	90,381	89,175	88,541	62,416	15,785,727	253	99.42	98.06	54.33	69.06
MS2.4.2	83,308	81,518	80,818	66,474	16,812,383	253	99.51	98.31	53.72	79.79
MS3.13.2	87,333	85,203	84,492	67,040	16,953,606	253	99.49	98.26	52.86	76.76
MS3.9.2	82,836	81,837	81,324	68,925	17,434,978	253	99.6	98.61	55	83.21
MS3.11.2	87,208	85,410	84,672	64,671	16,354,916	253	99.51	98.29	53.41	74.16
MS2.14.2	98,868	97,265	96,762	68,159	17,233,999	253	99.46	98.19	52.62	68.94
MS2.10.2	97,888	96,672	96,166	62,464	15,795,509	253	99.51	98.37	55.12	63.81
MS2.6.2	82,489	81,477	80,979	63,217	15,983,747	253	99.55	98.41	55.17	76.64
MS2.13.2	93,090	91,443	90,925	64,838	16,392,301	253	99.27	97.97	54.52	69.65
MS2.12.2	97,324	95,833	95,336	69,912	17,680,166	253	99.33	98	53.77	71.83
MS2.19.2	83,551	81,948	81,476	61,643	15,601,000	253	99.36	98.14	55.24	73.78
MS2.5.2	99,198	96,773	95,956	60,993	15,941,565	261	99.32	97.76	53.67	61.49
MS2.3.2	84,529	82,003	81,348	68,491	17,333,097	253	99.23	97.82	54.67	81.03
MS3.8.2	83,598	82,168	81,714	63,982	16,185,040	253	99.24	97.79	52.27	76.54
MS1.7.2	96,302	94,601	94,159	68,430	17,305,004	253	99.22	97.78	51.18	71.06
MS1.6.2	89,903	88,423	87,936	61,886	15,649,612	253	99.28	97.9	52.81	68.84
MS3.16.2	83,054	81,914	81,519	62,291	15,744,997	253	99.26	97.87	53.89	75
MS2.1.2	92,912	91,771	91,250	69,549	17,592,962	253	99.34	98.05	53.62	74.85
MS1.8.2	97,357	96,021	95,537	68,164	17,242,450	253	99.27	97.85	54.66	70.01
MS3.1.2	92,540	91,792	91,473	61,460	15,546,135	253	99.25	97.85	51.46	66.41
MS1.9.2	89,068	87,715	87,209	63,867	16,148,217	253	99.16	97.68	51.86	71.71
MS3.20.2	86,493	85,386	84,926	64,388	16,286,242	253	99.31	97.92	55.18	74.44
MS3.15.2	91,017	89,700	89,267	66,163	16,740,447	253	99.33	98.02	54.79	72.69
MS3.18.2	83,120	81,988	81,625	61,932	15,669,033	253	99.33	98.02	55.35	74.51
MS3.2.2	86,449	85,064	84,561	60,375	15,270,209	253	99.09	97.51	52.62	69.84
MS3.4.2	86,202	84,938	84,509	68,150	17,248,113	253	99.28	97.95	53.95	79.06
MS1.4.2	80,152	78,727	78,286	59,982	15,162,177	253	99.3	97.95	53.5	74.84
MS3.3.2	85,807	84,477	84,001	65,364	16,508,059	253	99.28	97.91	53.66	76.18
MS3.10.2	86,416	85,262	84,868	60,410	15,265,296	253	99.32	98	54.67	69.91
MS2.9.2	93,828	92,825	92,361	67,283	17,016,990	253	99.33	98	54.44	71.71
MS3.19.2	85,609	84,681	84,331	64,804	16,397,300	253	99.25	97.89	56.13	75.7
MS1.5.2	82,598	81,061	80,618	59,334	14,998,415	253	99.48	98.3	53.49	71.83
MS3.5.2	90,787	89,097	88,573	68,054	17,212,743	253	99.45	98.23	53.85	74.96
MS2.2.2	98,067	96,294	95,830	63,555	16,043,448	252	99.46	98.23	52.36	64.81
